# Supplementary material for: Preventive potential of nano silver fluoride versus sodium fluoride varnish on enamel caries like lesions in primary teeth: in vitro study
Source: BMC Oral Health. 2022 Jun 20;22:244. doi: 10.1186/s12903-022-02271-6 (PMC9208095; doi:10.1186/s12903-022-02271-6)
Supplement: Supplementary file 1 — Additional file 1. Study data. [file 12903_2022_2271_MOESM1_ESM.xlsx]

## Sheet: Sheet1
grp name	vickers	PLM
Ia	322	98.6667
Ia	334	160.667
Ia	254.333	265.889
Ia	324.667	208.222
Ia	301.333	197.778
Ia	331	299
Ia	337	204.556
Ia	341.667	219.222
Ia	277	358.556
Ia	324	230.667
Ia	297.333	346.333
Ia	308.667	338.889
Ib	293	153.667
Ib	324.333	305.111
Ib	243.333	509.444
Ib	316.667	312.889
Ib	289.667	260.889
Ib	321	462.778
Ib	326	351.667
Ib	336.333	402.444
Ib	270	437.667
Ib	316	416
Ib	287.667	530.333
Ib	294	468.778
IIa	319.333	381.333
IIa	311	177.333
IIa	258	423.444
IIa	270.667	263
IIa	311.667	127
IIa	307	100.556
IIa	310.667	264.444
IIa	335	226.667
IIa	324.667	306.556
IIa	322.333	291.667
IIa	316.667	370
IIa	324.333	220.778
IIb	294.667	524.889
IIb	268	358.889
IIb	247.667	495.222
IIb	264	313.667
IIb	299.667	467.222
IIb	289.667	230.667
IIb	297	369.333
IIb	324.667	344.889
IIb	318	561.556
IIb	312.333	445.778
IIb	297.333	562
IIb	311.333	329.444
